# Supplementary material for: Inhibition of Nigral Microglial Activation Reduces Age-Related Loss of Dopaminergic Neurons and Motor Deficits
Source: Cells. 2022 Jan 30;11(3):481. doi: 10.3390/cells11030481 (PMC8834087; doi:10.3390/cells11030481)
Supplement: Supplementary file 1 [file cells-11-00481-s001.zip]

Archive with 1 entries (1 files):
- cells-1559372-supplementary.pdf
